# Supplementary material for: Combatting AMR: photoactivatable ruthenium(ii)-isoniazid complex exhibits rapid selective antimycobacterial activity
Source: Chem Sci. 2016 Aug 30;8(1):395–404. doi: 10.1039/c6sc03028a (PMC5365061; doi:10.1039/c6sc03028a)
Supplement: Supplementary file 2 [file SC-008-C6SC03028A-s002.cif]

####################################################################### 
# 
# This file contains crystal structure data downloaded from the 
# Cambridge Structural Database (CSD) hosted by the Cambridge 
# Crystallographic Data Centre (CCDC).
# 
# Full information about CCDC data access policies and citation 
# guidelines are available at http://www.ccdc.cam.ac.uk/access/V1 
# 
# Audit and citation data items may have been added by the CCDC. 
# Please retain this information to preserve the provenance of 
# this file and to allow appropriate attribution of the data. 
# 
#######################################################################

data_ns1
_database_code_depnum_ccdc_archive 'CCDC 1474453'
_audit_update_record             
;
2016-04-15 deposited with the CCDC.
2016-08-11 downloaded from the CCDC.
;
_audit_creation_date             2016-04-15
_audit_creation_method           
;
Olex2 1.2
(compiled 2016.02.16 svn.r3265 for OlexSys, GUI svn.r5155)
;
_chemical_name_common            ?
_chemical_name_systematic        ?
_chemical_formula_moiety         'C32 H30 N10 O2 Ru, 2(F6 P), 2.5(C4 H8 O2)'
_chemical_formula_sum            'C42 H50 F12 N10 O7 P2 Ru'
_chemical_formula_weight         1197.93
_chemical_melting_point          ?
loop_
_atom_type_symbol
_atom_type_description
_atom_type_scat_dispersion_real
_atom_type_scat_dispersion_imag
_atom_type_scat_source
C C 0.0181 0.0091 'International Tables Vol C Tables 4.2.6.8 and 6.1.1.4'
H H 0.0000 0.0000 'International Tables Vol C Tables 4.2.6.8 and 6.1.1.4'
F F 0.0727 0.0534 'International Tables Vol C Tables 4.2.6.8 and 6.1.1.4'
N N 0.0311 0.0180 'International Tables Vol C Tables 4.2.6.8 and 6.1.1.4'
O O 0.0492 0.0322 'International Tables Vol C Tables 4.2.6.8 and 6.1.1.4'
P P 0.2955 0.4335 'International Tables Vol C Tables 4.2.6.8 and 6.1.1.4'
Ru Ru 0.0552 3.2960 'International Tables Vol C Tables 4.2.6.8 and 6.1.1.4'

_shelx_space_group_comment       
;
The symmetry employed for this shelxl refinement is uniquely defined
by the following loop, which should always be used as a source of
symmetry information in preference to the above space-group names.
They are only intended as comments.
;
_space_group_crystal_system      monoclinic
_space_group_IT_number           15
_space_group_name_H-M_alt        'C 1 2/c 1'
_space_group_name_Hall           '-C 2yc'
loop_
_space_group_symop_operation_xyz
'x, y, z'
'-x, y, -z+1/2'
'x+1/2, y+1/2, z'
'-x+1/2, y+1/2, -z+1/2'
'-x, -y, -z'
'x, -y, z-1/2'
'-x+1/2, -y+1/2, -z'
'x+1/2, -y+1/2, z-1/2'

_cell_length_a                   21.9093(7)
_cell_length_b                   15.8193(3)
_cell_length_c                   19.1282(12)
_cell_angle_alpha                90
_cell_angle_beta                 130.884(2)
_cell_angle_gamma                90
_cell_volume                     5012.2(4)
_cell_formula_units_Z            4
_cell_measurement_temperature    293(2)
_cell_measurement_reflns_used    2830
_cell_measurement_theta_min      3.76
_cell_measurement_theta_max      70.06
_shelx_estimated_absorpt_T_max   ?
_shelx_estimated_absorpt_T_min   ?
_exptl_absorpt_coefficient_mu    4.062
_exptl_absorpt_correction_T_max  1.00
_exptl_absorpt_correction_T_min  0.56
_exptl_absorpt_correction_type   multi-scan
_exptl_absorpt_process_details   'ABSPACK(CrysAlis, Oxford Diffraction)'
_exptl_absorpt_special_details   ?
_exptl_crystal_colour            orange
_exptl_crystal_colour_primary    orange
_exptl_crystal_density_diffrn    1.587
_exptl_crystal_density_meas      ?
_exptl_crystal_density_method    ?
_exptl_crystal_description       block
_exptl_crystal_F_000             2440
_exptl_crystal_size_max          0.2
_exptl_crystal_size_mid          0.08
_exptl_crystal_size_min          0.04
_exptl_transmission_factor_max   ?
_exptl_transmission_factor_min   ?
_diffrn_reflns_av_R_equivalents  0.0328
_diffrn_reflns_av_unetI/netI     0.0317
_diffrn_reflns_Laue_measured_fraction_full 1.000
_diffrn_reflns_Laue_measured_fraction_max 0.994
_diffrn_reflns_limit_h_max       26
_diffrn_reflns_limit_h_min       -24
_diffrn_reflns_limit_k_max       19
_diffrn_reflns_limit_k_min       -19
_diffrn_reflns_limit_l_max       17
_diffrn_reflns_limit_l_min       -23
_diffrn_reflns_number            14904
_diffrn_reflns_point_group_measured_fraction_full 1.000
_diffrn_reflns_point_group_measured_fraction_max 0.994
_diffrn_reflns_theta_full        67.684
_diffrn_reflns_theta_max         70.681
_diffrn_reflns_theta_min         3.687
_diffrn_ambient_temperature      293(2)
_diffrn_detector_area_resol_mean 10.2833
_diffrn_standards_number         ?
_diffrn_standards_interval_count ?
_diffrn_standards_interval_time  ?
_diffrn_standards_decay_%        nil
_diffrn_measured_fraction_theta_full 1.000
_diffrn_measured_fraction_theta_max 0.994
_diffrn_measurement_device_type  'Oxford Diffraction Gemini R'
_diffrn_measurement_method       '\f & \w scans'
_diffrn_radiation_type           CuK\a
_diffrn_radiation_wavelength     1.54184
_diffrn_source                   ?
_reflns_Friedel_coverage         0.000
_reflns_Friedel_fraction_full    .
_reflns_Friedel_fraction_max     .
_reflns_number_gt                4245
_reflns_number_total             4794
_reflns_special_details          
;
 Reflections were merged by SHELXL according to the crystal
 class for the calculation of statistics and refinement.
 
 _reflns_Friedel_fraction is defined as the number of unique
 Friedel pairs measured divided by the number that would be
 possible theoretically, ignoring centric projections and
 systematic absences.
;
_reflns_threshold_expression     'I > 2\s(I)'
_computing_data_collection       'CrysAlis CCD, Oxford Diffraction Ltd'
_computing_cell_refinement       'CrysAlis RED, Oxford Diffraction Ltd'
_computing_data_reduction        'CrysAlis RED, Oxford Diffraction Ltd'
_computing_molecular_graphics    'Olex2 (Dolomanov et al., 2009)'
_computing_publication_material  'Olex2 (Dolomanov et al., 2009)'
_computing_structure_refinement  'ShelXL (Sheldrick, 2015)'
_computing_structure_solution    'ShelXS-1997 (Sheldrick, 2008)'
_refine_diff_density_max         1.315
_refine_diff_density_min         -0.695
_refine_diff_density_rms         0.153
_refine_ls_extinction_coef       .
_refine_ls_extinction_method     none
_refine_ls_goodness_of_fit_ref   1.058
_refine_ls_hydrogen_treatment    mixed
_refine_ls_matrix_type           full
_refine_ls_number_parameters     384
_refine_ls_number_reflns         4794
_refine_ls_number_restraints     92
_refine_ls_R_factor_all          0.0854
_refine_ls_R_factor_gt           0.0787
_refine_ls_restrained_S_all      1.085
_refine_ls_shift/su_max          0.000
_refine_ls_shift/su_mean         0.000
_refine_ls_structure_factor_coef Fsqd
_refine_ls_weighting_details     
'w=1/[\s^2^(Fo^2^)+(0.1725P)^2^+10.8258P] where P=(Fo^2^+2Fc^2^)/3'
_refine_ls_weighting_scheme      calc
_refine_ls_wR_factor_gt          0.2222
_refine_ls_wR_factor_ref         0.2336
_refine_special_details          ?
_olex2_refinement_description    
;

The hydrazide group on the pyridyl was modelled as disordered over two positions.
The occupancy was originally linked to a free variable  but this settled at 50: 50
and was fixed at this for the rest of the refinement.
The amide hydrogen of these hydrazide groups was placed at a calculated position
using AFIX 43. The two hydrogens on the terminal NH2 were locate in a difference
map and refined with DFIX and DANG restraints and given thermal parameters of
1.2 times the equivalent isotropic displacement parameter of the nitrogen to which 
they are attached. 

The PF6 was modelled as disordered about the central meridian and refined to 
an occupancy of 65:35 major to minor.

There were several molecules of dioxane in the crystal. These were very disordered.
Dioxane O20-C25 was modelled at half occupancy. Dioxane O20A-C25A was modelled 
at 0.25 occupancy and was situated roughly on the same position as dioxane O20-C25.
Dioxane O20B-C25B was disordered about a two fold axis and so was refined at half 
occupancy under a PART -1 in Shelxl.
No hydrogens were placed on the minor component dioxane O20A-C25A but these 
were included in the formula for completeness.

Many DFIX, DANG and SIMU restraints were used to give these disordered 
components reasonable bond lengths, bond angles and thermal parameters.
All the disordered dioxanes were refined isotropically.

1. Fixed Uiso
 At 1.2 times of:
  All C(H) groups, All C(H,H) groups, All N(H) groups, All N(H,H) groups
2. Restrained distances
 O20B-C21B = C21B-C22B = C22B-O23B = O23B-C24B = C24B-C25B = C25B-O20B
 1.35 with sigma of 0.02
 O20-C21 = C21-C22 = C22-O23 = O23-C24 = C24-C25 = C25-O20
 1.35 with sigma of 0.02
 P10-F13A = P10-F14A = P10-F15A = P10-F16A
 1.6 with sigma of 0.02
 C25A-C24A = C24A-O23A = O23A-C22A = C22A-C21A = C21A-O20A = O20A-C25A
 1.35 with sigma of 0.02
 O23A-C21A
 -2.1 with sigma of 0.02
 N21A-H21D = N21A-H21C = N21-H21A = N21-H21B
 1 with sigma of 0.008
 H21C-H21D = H21A-H21B
 1.6 with sigma of 0.04
 N20-H21B = N20-H21A
 1.9 with sigma of 0.04
 F11-F13A = F11-F14A = F11-F15A = F11-F16A
 2.26 with sigma of 0.04
 F12-F13A = F12-F14A = F12-F15A = F12-F16A
 2.26 with sigma of 0.04
3. Rigid bond restraints
 F11, F12, F13, F14, F15, F16, F13A, F14A, F15A, F16A
 with sigma for 1-2 distances of 0.0008 and sigma for 1-3 distances of 0.0008
4. Uiso/Uaniso restraints and constraints
C25A \\sim C24A \\sim O23A \\sim C22A \\sim C21A \\sim O20A: within 1.7A with
sigma of 0.02 and sigma for terminal atoms of 0.016
O20B \\sim C21B \\sim C22B \\sim O23B \\sim C24B \\sim C25B: within 1.7A with
sigma of 0.002 and sigma for terminal atoms of 0.016
F11 \\sim F12 \\sim F13 \\sim F14 \\sim F15 \\sim F16 \\sim F13A \\sim F14A
\\sim F15A \\sim F16A: within 1.7A with sigma of 0.008 and sigma for terminal
atoms of 0.016
5. Others
 Sof(F13A)=Sof(F14A)=Sof(F15A)=Sof(F16A)=1-FVAR(1)
 Sof(F13)=Sof(F14)=Sof(F15)=Sof(F16)=FVAR(1)
 Fixed Sof: O19(0.5) C19(0.5) N20(0.5) H20(0.5) N21(0.5) H21A(0.5) H21B(0.5)
 O19A(0.5) C19A(0.5) N20A(0.5) H20A(0.5) N21A(0.5) H21C(0.5) H21D(0.5) O20(0.5)
 C21(0.5) H21E(0.5) H21F(0.5) C22(0.5) H22A(0.5) H22B(0.5) O23(0.5) C24(0.5)
 H24A(0.5) H24B(0.5) C25(0.5) H25A(0.5) H25B(0.5) C25A(0.25) H25C(0.25)
 H25D(0.25) C24A(0.25) H24C(0.25) H24D(0.25) O23A(0.25) C22A(0.25) H22C(0.25)
 H22D(0.25) C21A(0.25) H21G(0.25) H21H(0.25) O20A(0.25) O20B(0.5) C21B(0.5)
 H21I(0.5) H21J(0.5) C22B(0.5) H22E(0.5) H22F(0.5) O23B(0.5) C24B(0.5)
 H24E(0.5) H24F(0.5) C25B(0.5) H25E(0.5) H25F(0.5)
6.a Secondary CH2 refined with riding coordinates:
 C21(H21E,H21F), C22(H22A,H22B), C24(H24A,H24B), C25(H25A,H25B), C25A(H25C,
 H25D), C24A(H24C,H24D), C22A(H22C,H22D), C21A(H21G,H21H), C21B(H21I,H21J),
 C22B(H22E,H22F), C24B(H24E,H24F), C25B(H25E,H25F)
6.b Aromatic/amide H refined with riding coordinates:
 C2(H2), C3(H3), C4(H4), C5(H5), C8(H8), C9(H9), C10(H10), C11(H11), C14(H14),
 C15(H15), C17(H17), C18(H18), N20(H20), N20A(H20A)
;
_atom_sites_solution_hydrogens   mixed
_atom_sites_solution_primary     direct
_atom_sites_solution_secondary   ?
loop_
_atom_site_label
_atom_site_type_symbol
_atom_site_fract_x
_atom_site_fract_y
_atom_site_fract_z
_atom_site_U_iso_or_equiv
_atom_site_adp_type
_atom_site_occupancy
_atom_site_site_symmetry_order
_atom_site_calc_flag
_atom_site_refinement_flags_posn
_atom_site_refinement_flags_adp
_atom_site_refinement_flags_occupancy
_atom_site_disorder_assembly
_atom_site_disorder_group
Ru1 Ru 0.5000 0.33886(3) 0.7500 0.0414(2) Uani 1 2 d S T P . .
N1 N 0.4089(3) 0.3315(2) 0.7548(3) 0.0445(9) Uani 1 1 d . . . . .
C2 C 0.4014(3) 0.3803(4) 0.8076(4) 0.0537(12) Uani 1 1 d . . . . .
H2 H 0.4415 0.4196 0.8477 0.064 Uiso 1 1 calc R . . . .
C3 C 0.3364(4) 0.3733(5) 0.8036(5) 0.0669(15) Uani 1 1 d . . . . .
H3 H 0.3338 0.4065 0.8417 0.080 Uiso 1 1 calc R . . . .
C4 C 0.2753(5) 0.3171(6) 0.7430(6) 0.0812(19) Uani 1 1 d . . . . .
H4 H 0.2304 0.3126 0.7384 0.097 Uiso 1 1 calc R . . . .
C5 C 0.2825(4) 0.2672(5) 0.6887(5) 0.0730(17) Uani 1 1 d . . . . .
H5 H 0.2421 0.2288 0.6473 0.088 Uiso 1 1 calc R . . . .
C6 C 0.3496(3) 0.2746(4) 0.6961(4) 0.0567(12) Uani 1 1 d . . . . .
C7 C 0.3618(4) 0.2264(4) 0.6419(4) 0.0620(14) Uani 1 1 d . . . . .
C8 C 0.3108(6) 0.1616(5) 0.5824(7) 0.091(3) Uani 1 1 d . . . . .
H8 H 0.2663 0.1469 0.5761 0.109 Uiso 1 1 calc R . . . .
C9 C 0.3269(6) 0.1185(6) 0.5319(8) 0.108(3) Uani 1 1 d . . . . .
H9 H 0.2922 0.0765 0.4899 0.130 Uiso 1 1 calc R . . . .
C10 C 0.3950(6) 0.1397(6) 0.5461(7) 0.099(3) Uani 1 1 d . . . . .
H10 H 0.4076 0.1111 0.5145 0.118 Uiso 1 1 calc R . . . .
C11 C 0.4445(4) 0.2029(5) 0.6068(5) 0.0704(16) Uani 1 1 d . . . . .
H11 H 0.4903 0.2168 0.6155 0.084 Uiso 1 1 calc R . . . .
N12 N 0.4285(3) 0.2457(3) 0.6544(3) 0.0507(9) Uani 1 1 d . . . . .
N13 N 0.4291(2) 0.4317(2) 0.6480(3) 0.0419(8) Uani 1 1 d . . . . .
C14 C 0.4039(3) 0.4998(3) 0.6648(3) 0.0450(10) Uani 1 1 d . . . . .
H14 H 0.4237 0.5081 0.7246 0.054 Uiso 1 1 calc R . . . .
C15 C 0.3501(3) 0.5580(3) 0.5978(3) 0.0488(11) Uani 1 1 d . . . . .
H15 H 0.3341 0.6044 0.6123 0.059 Uiso 1 1 calc R . . . .
C16 C 0.3202(3) 0.5462(3) 0.5083(3) 0.0496(11) Uani 1 1 d . . . . .
C17 C 0.3480(3) 0.4777(3) 0.4913(3) 0.0492(11) Uani 1 1 d . . . . .
H17 H 0.3305 0.4690 0.4326 0.059 Uiso 1 1 calc R . . . .
C18 C 0.4018(3) 0.4220(3) 0.5621(3) 0.0485(10) Uani 1 1 d . . . . .
H18 H 0.4198 0.3760 0.5496 0.058 Uiso 1 1 calc R . . . .
O19 O 0.2221(5) 0.5756(5) 0.3491(5) 0.0429(18) Uiso 0.5 1 d . . . A 1
C19 C 0.2669(8) 0.6005(7) 0.4291(8) 0.041(3) Uiso 0.5 1 d . . . A 1
N20 N 0.2617(7) 0.6801(8) 0.4536(8) 0.066(2) Uiso 0.5 1 d D . . A 1
H20 H 0.2930 0.6944 0.5109 0.080 Uiso 0.5 1 calc R . . A 1
N21 N 0.2048(8) 0.7386(8) 0.3843(8) 0.074(3) Uiso 0.5 1 d D . . A 1
H21A H 0.227(5) 0.748(7) 0.353(6) 0.088 Uiso 0.5 1 d DR . . B 1
H21B H 0.155(3) 0.704(4) 0.341(5) 0.088 Uiso 0.5 1 d DR . . C 1
O19A O 0.2355(6) 0.6006(7) 0.3525(7) 0.061(3) Uiso 0.5 1 d . . . A 2
C19A C 0.2498(8) 0.6054(8) 0.4287(8) 0.045(3) Uiso 0.5 1 d . . . A 2
N20A N 0.2210(7) 0.6606(6) 0.4461(8) 0.064(3) Uiso 0.5 1 d . . . A 2
H20A H 0.2357 0.6617 0.5002 0.076 Uiso 0.5 1 calc R . . A 2
N21A N 0.1651(7) 0.7217(7) 0.3802(7) 0.060(2) Uiso 0.5 1 d D . . A 2
H21C H 0.170(7) 0.722(10) 0.332(6) 0.072 Uiso 0.5 1 d DR . . D 2
H21D H 0.113(5) 0.692(8) 0.351(7) 0.072 Uiso 0.5 1 d DR . . E 2
P10 P 0.56018(10) 0.66240(9) 0.61588(11) 0.0594(4) Uani 1 1 d D . . . .
F11 F 0.6397(3) 0.6411(4) 0.6327(4) 0.1003(15) Uani 1 1 d D U . . .
F12 F 0.4778(4) 0.6863(6) 0.5904(7) 0.149(3) Uani 1 1 d D U . . .
F13 F 0.5922(14) 0.7432(14) 0.6642(13) 0.091(4) Uani 0.353(12) 1 d . U . F 1
F14 F 0.5334(11) 0.5693(9) 0.5598(13) 0.093(4) Uani 0.353(12) 1 d . U . F 1
F15 F 0.5382(13) 0.7029(10) 0.5219(11) 0.087(4) Uani 0.353(12) 1 d . U . F 1
F16 F 0.5733(16) 0.6146(14) 0.6902(15) 0.127(5) Uani 0.353(12) 1 d . U . F 1
F13A F 0.5792(8) 0.7614(6) 0.6278(12) 0.138(6) Uani 0.647(12) 1 d D U . F 2
F14A F 0.5407(7) 0.5687(6) 0.6147(10) 0.142(5) Uani 0.647(12) 1 d D U . F 2
F15A F 0.5038(7) 0.6658(8) 0.5099(6) 0.104(3) Uani 0.647(12) 1 d D U . F 2
F16A F 0.6157(8) 0.6625(8) 0.7259(5) 0.126(4) Uani 0.647(12) 1 d D U . F 2
O20 O 0.8226(6) 0.5804(7) 0.9391(7) 0.079(2) Uiso 0.5 1 d D . . G 1
C21 C 0.7889(10) 0.5522(12) 0.8537(10) 0.089(4) Uiso 0.5 1 d D . . G 1
H21E H 0.7527 0.5954 0.8088 0.107 Uiso 0.5 1 calc R . . G 1
H21F H 0.7567 0.5026 0.8399 0.107 Uiso 0.5 1 calc R . . G 1
C22 C 0.8435(9) 0.5321(10) 0.8431(10) 0.070(3) Uiso 0.5 1 d D . . G 1
H22A H 0.8143 0.5199 0.7785 0.084 Uiso 0.5 1 calc R . . G 1
H22B H 0.8721 0.4812 0.8782 0.084 Uiso 0.5 1 calc R . . G 1
O23 O 0.9009(9) 0.5974(10) 0.8727(10) 0.115(4) Uiso 0.5 1 d D . . G 1
C24 C 0.9379(10) 0.6205(13) 0.9654(11) 0.089(4) Uiso 0.5 1 d D . . G 1
H24A H 0.9675 0.5730 1.0070 0.106 Uiso 0.5 1 calc R . . G 1
H24B H 0.9749 0.6673 0.9865 0.106 Uiso 0.5 1 calc R . . G 1
C25 C 0.8740(12) 0.6440(12) 0.9624(16) 0.105(6) Uiso 0.5 1 d D . . G 1
H25A H 0.8967 0.6656 1.0226 0.126 Uiso 0.5 1 calc R . . G 1
H25B H 0.8439 0.6896 0.9181 0.126 Uiso 0.5 1 calc R . . G 1
C25A C 0.9044(16) 0.6528(14) 0.9263(15) 0.057(5) Uiso 0.25 1 d D U . H 2
H25C H 0.9582 0.6766 0.9709 0.068 Uiso 0.25 1 calc R . . H 2
H25D H 0.8666 0.6957 0.9133 0.068 Uiso 0.25 1 calc R . . H 2
C24A C 0.899(3) 0.5870(19) 0.967(2) 0.113(10) Uiso 0.25 1 d D U . H 2
H24C H 0.8769 0.6076 0.9939 0.136 Uiso 0.25 1 calc R . . H 2
H24D H 0.9533 0.5670 1.0169 0.136 Uiso 0.25 1 calc R . . H 2
O23A O 0.8535(17) 0.5191(18) 0.9113(18) 0.108(7) Uiso 0.25 1 d D U . H 2
C22A C 0.866(2) 0.506(2) 0.851(2) 0.091(9) Uiso 0.25 1 d D U . H 2
H22C H 0.9227 0.4992 0.8838 0.109 Uiso 0.25 1 calc R . . H 2
H22D H 0.8369 0.4561 0.8137 0.109 Uiso 0.25 1 calc R . . H 2
C21A C 0.836(2) 0.576(2) 0.800(3) 0.120(10) Uiso 0.25 1 d D U . H 2
H21G H 0.8251 0.5663 0.7424 0.144 Uiso 0.25 1 calc R . . H 2
H21H H 0.7861 0.5923 0.7851 0.144 Uiso 0.25 1 calc R . . H 2
O20A O 0.8906(13) 0.6379(15) 0.8476(13) 0.074(4) Uiso 0.25 1 d D U . H 2
O20B O 0.4832(11) 0.8803(10) 0.7344(14) 0.131(3) Uiso 0.5 1 d D U . I -1
C21B C 0.5140(17) 0.9214(16) 0.7004(19) 0.131(3) Uiso 0.5 1 d D U . I -1
H21I H 0.5014 0.8882 0.6497 0.157 Uiso 0.5 1 calc R . . I -1
H21J H 0.5723 0.9228 0.7485 0.157 Uiso 0.5 1 calc R . . I -1
C22B C 0.4875(17) 1.0023(14) 0.6694(17) 0.130(3) Uiso 0.5 1 d D U . I -1
H22E H 0.4345 0.9988 0.6083 0.156 Uiso 0.5 1 calc R . . I -1
H22F H 0.5232 1.0280 0.6620 0.156 Uiso 0.5 1 calc R . . I -1
O23B O 0.4818(10) 1.0573(10) 0.7216(10) 0.130(3) Uiso 0.5 1 d D U . I -1
C24B C 0.4362(15) 1.0183(15) 0.739(2) 0.129(3) Uiso 0.5 1 d D U . I -1
H24E H 0.4419 1.0491 0.7869 0.155 Uiso 0.5 1 calc R . . I -1
H24F H 0.3797 1.0190 0.6835 0.155 Uiso 0.5 1 calc R . . I -1
C25B C 0.4606(17) 0.9378(15) 0.7664(19) 0.131(3) Uiso 0.5 1 d D U . I -1
H25E H 0.4174 0.9108 0.7598 0.157 Uiso 0.5 1 calc R . . I -1
H25F H 0.5059 0.9413 0.8324 0.157 Uiso 0.5 1 calc R . . I -1

loop_
_atom_site_aniso_label
_atom_site_aniso_U_11
_atom_site_aniso_U_22
_atom_site_aniso_U_33
_atom_site_aniso_U_23
_atom_site_aniso_U_13
_atom_site_aniso_U_12
Ru1 0.0448(3) 0.0365(3) 0.0376(3) 0.000 0.0247(3) 0.000
N1 0.045(2) 0.043(2) 0.042(2) 0.0039(15) 0.0272(18) 0.0007(15)
C2 0.056(3) 0.058(3) 0.046(2) 0.001(2) 0.033(2) 0.001(2)
C3 0.070(4) 0.076(4) 0.067(3) 0.000(3) 0.050(3) 0.000(3)
C4 0.064(4) 0.100(5) 0.089(5) -0.004(4) 0.054(4) -0.009(4)
C5 0.062(4) 0.079(4) 0.074(4) -0.010(3) 0.043(3) -0.019(3)
C6 0.054(3) 0.054(3) 0.056(3) 0.006(2) 0.033(2) -0.004(2)
C7 0.062(3) 0.050(3) 0.065(3) -0.007(2) 0.038(3) -0.010(3)
C8 0.082(5) 0.081(5) 0.108(6) -0.041(4) 0.062(5) -0.038(4)
C9 0.107(6) 0.082(6) 0.137(8) -0.066(6) 0.080(6) -0.050(5)
C10 0.099(6) 0.085(5) 0.113(7) -0.056(5) 0.070(6) -0.030(5)
C11 0.075(4) 0.066(4) 0.076(4) -0.025(3) 0.052(3) -0.013(3)
N12 0.055(2) 0.038(2) 0.052(2) -0.0076(17) 0.0316(19) -0.0076(18)
N13 0.0452(19) 0.0364(18) 0.0391(18) 0.0008(15) 0.0253(16) -0.0001(15)
C14 0.046(2) 0.044(2) 0.036(2) -0.0004(17) 0.0224(19) -0.0001(19)
C15 0.053(3) 0.043(2) 0.039(2) 0.0024(18) 0.025(2) 0.002(2)
C16 0.054(3) 0.048(3) 0.040(2) 0.0012(19) 0.027(2) -0.007(2)
C17 0.054(3) 0.053(3) 0.036(2) -0.0029(19) 0.027(2) -0.006(2)
C18 0.050(2) 0.049(3) 0.043(2) -0.004(2) 0.029(2) -0.006(2)
P10 0.0613(9) 0.0569(9) 0.0520(8) 0.0023(5) 0.0336(7) -0.0069(6)
F11 0.089(3) 0.118(4) 0.094(3) -0.027(3) 0.060(3) -0.006(3)
F12 0.097(4) 0.158(6) 0.185(7) 0.019(6) 0.090(5) 0.011(4)
F13 0.107(8) 0.100(10) 0.087(8) -0.037(7) 0.073(7) -0.022(7)
F14 0.121(8) 0.059(6) 0.100(8) -0.009(6) 0.073(7) -0.021(6)
F15 0.127(11) 0.070(8) 0.071(7) 0.014(6) 0.069(8) 0.021(7)
F16 0.182(11) 0.107(9) 0.097(8) 0.035(7) 0.094(8) -0.008(8)
F13A 0.106(6) 0.055(4) 0.172(12) -0.017(6) 0.056(8) -0.008(4)
F14A 0.149(7) 0.073(5) 0.129(8) 0.027(5) 0.057(7) -0.027(5)
F15A 0.100(6) 0.110(8) 0.057(4) 0.006(4) 0.032(4) 0.020(4)
F16A 0.140(8) 0.156(9) 0.057(4) -0.003(4) 0.053(5) 0.011(6)

_geom_special_details            
;
 All esds (except the esd in the dihedral angle between two l.s. planes)
 are estimated using the full covariance matrix.  The cell esds are taken
 into account individually in the estimation of esds in distances, angles
 and torsion angles; correlations between esds in cell parameters are only
 used when they are defined by crystal symmetry.  An approximate (isotropic)
 treatment of cell esds is used for estimating esds involving l.s. planes.
;
loop_
_geom_bond_atom_site_label_1
_geom_bond_atom_site_label_2
_geom_bond_distance
_geom_bond_site_symmetry_2
_geom_bond_publ_flag
Ru1 N1 2.062(4) . ?
Ru1 N1 2.062(4) 2_656 ?
Ru1 N12 2.055(4) 2_656 ?
Ru1 N12 2.055(4) . ?
Ru1 N13 2.100(4) 2_656 ?
Ru1 N13 2.100(4) . ?
N1 C2 1.363(7) . ?
N1 C6 1.360(7) . ?
C2 H2 0.9300 . ?
C2 C3 1.380(9) . ?
C3 H3 0.9300 . ?
C3 C4 1.376(11) . ?
C4 H4 0.9300 . ?
C4 C5 1.393(11) . ?
C5 H5 0.9300 . ?
C5 C6 1.385(9) . ?
C6 C7 1.448(9) . ?
C7 C8 1.389(9) . ?
C7 N12 1.352(8) . ?
C8 H8 0.9300 . ?
C8 C9 1.402(13) . ?
C9 H9 0.9300 . ?
C9 C10 1.374(13) . ?
C10 H10 0.9300 . ?
C10 C11 1.369(10) . ?
C11 H11 0.9300 . ?
C11 N12 1.351(8) . ?
N13 C14 1.342(6) . ?
N13 C18 1.339(6) . ?
C14 H14 0.9300 . ?
C14 C15 1.379(7) . ?
C15 H15 0.9300 . ?
C15 C16 1.389(7) . ?
C16 C17 1.382(8) . ?
C16 C19 1.442(13) . ?
C16 C19A 1.581(14) . ?
C17 H17 0.9300 . ?
C17 C18 1.382(8) . ?
C18 H18 0.9300 . ?
O19 C19 1.222(14) . ?
C19 N20 1.375(17) . ?
N20 H20 0.8600 . ?
N20 N21 1.415(17) . ?
N21 H21A 1.000(8) . ?
N21 H21B 1.000(8) . ?
O19A C19A 1.277(16) . ?
C19A N20A 1.243(18) . ?
N20A H20A 0.8600 . ?
N20A N21A 1.415(15) . ?
N21A H21C 1.001(8) . ?
N21A H21D 1.001(8) . ?
P10 F11 1.588(6) . ?
P10 F12 1.577(7) . ?
P10 F13 1.46(2) . ?
P10 F14 1.685(14) . ?
P10 F15 1.655(14) . ?
P10 F16 1.462(13) . ?
P10 F13A 1.598(10) . ?
P10 F14A 1.538(8) . ?
P10 F15A 1.537(8) . ?
P10 F16A 1.599(8) . ?
O20 C21 1.354(14) . ?
O20 C25 1.350(16) . ?
C21 H21E 0.9700 . ?
C21 H21F 0.9700 . ?
C21 C22 1.374(15) . ?
C22 H22A 0.9700 . ?
C22 H22B 0.9700 . ?
C22 O23 1.429(15) . ?
O23 C24 1.432(16) . ?
C24 H24A 0.9700 . ?
C24 H24B 0.9700 . ?
C24 C25 1.412(17) . ?
C25 H25A 0.9700 . ?
C25 H25B 0.9700 . ?
C25A H25C 0.9700 . ?
C25A H25D 0.9700 . ?
C25A C24A 1.347(19) . ?
C25A O20A 1.348(18) . ?
C24A H24C 0.9700 . ?
C24A H24D 0.9700 . ?
C24A O23A 1.374(19) . ?
O23A C22A 1.353(19) . ?
C22A H22C 0.9700 . ?
C22A H22D 0.9700 . ?
C22A C21A 1.34(2) . ?
C21A H21G 0.9700 . ?
C21A H21H 0.9700 . ?
C21A O20A 1.34(2) . ?
O20B C21B 1.368(18) . ?
O20B C25B 1.358(17) . ?
C21B H21I 0.9700 . ?
C21B H21J 0.9700 . ?
C21B C22B 1.369(18) . ?
C22B H22E 0.9700 . ?
C22B H22F 0.9700 . ?
C22B O23B 1.390(17) . ?
O23B C24B 1.389(17) . ?
C24B H24E 0.9700 . ?
C24B H24F 0.9700 . ?
C24B C25B 1.346(18) . ?
C25B H25E 0.9700 . ?
C25B H25F 0.9700 . ?

loop_
_geom_angle_atom_site_label_1
_geom_angle_atom_site_label_2
_geom_angle_atom_site_label_3
_geom_angle
_geom_angle_site_symmetry_1
_geom_angle_site_symmetry_3
_geom_angle_publ_flag
N1 Ru1 N1 173.5(2) . 2_656 ?
N1 Ru1 N13 98.45(16) 2_656 . ?
N1 Ru1 N13 98.45(16) . 2_656 ?
N1 Ru1 N13 86.11(16) . . ?
N1 Ru1 N13 86.11(16) 2_656 2_656 ?
N12 Ru1 N1 96.67(17) . 2_656 ?
N12 Ru1 N1 78.62(18) 2_656 2_656 ?
N12 Ru1 N1 78.62(18) . . ?
N12 Ru1 N1 96.67(17) 2_656 . ?
N12 Ru1 N12 88.3(3) 2_656 . ?
N12 Ru1 N13 90.30(18) . . ?
N12 Ru1 N13 176.59(16) 2_656 . ?
N12 Ru1 N13 176.59(16) . 2_656 ?
N12 Ru1 N13 90.30(18) 2_656 2_656 ?
N13 Ru1 N13 91.3(2) . 2_656 ?
C2 N1 Ru1 126.2(4) . . ?
C6 N1 Ru1 115.5(4) . . ?
C6 N1 C2 118.2(5) . . ?
N1 C2 H2 118.9 . . ?
N1 C2 C3 122.2(6) . . ?
C3 C2 H2 118.9 . . ?
C2 C3 H3 120.1 . . ?
C4 C3 C2 119.9(6) . . ?
C4 C3 H3 120.1 . . ?
C3 C4 H4 121.0 . . ?
C3 C4 C5 118.1(6) . . ?
C5 C4 H4 121.0 . . ?
C4 C5 H5 119.8 . . ?
C6 C5 C4 120.4(6) . . ?
C6 C5 H5 119.8 . . ?
N1 C6 C5 121.1(6) . . ?
N1 C6 C7 114.5(5) . . ?
C5 C6 C7 124.4(6) . . ?
C8 C7 C6 123.3(6) . . ?
N12 C7 C6 116.1(5) . . ?
N12 C7 C8 120.6(7) . . ?
C7 C8 H8 120.2 . . ?
C7 C8 C9 119.5(8) . . ?
C9 C8 H8 120.2 . . ?
C8 C9 H9 120.8 . . ?
C10 C9 C8 118.4(7) . . ?
C10 C9 H9 120.8 . . ?
C9 C10 H10 120.0 . . ?
C11 C10 C9 120.1(8) . . ?
C11 C10 H10 120.0 . . ?
C10 C11 H11 119.1 . . ?
N12 C11 C10 121.7(7) . . ?
N12 C11 H11 119.1 . . ?
C7 N12 Ru1 115.2(4) . . ?
C11 N12 Ru1 125.2(4) . . ?
C11 N12 C7 119.7(5) . . ?
C14 N13 Ru1 120.6(3) . . ?
C18 N13 Ru1 121.6(3) . . ?
C18 N13 C14 117.5(4) . . ?
N13 C14 H14 118.3 . . ?
N13 C14 C15 123.3(4) . . ?
C15 C14 H14 118.3 . . ?
C14 C15 H15 120.6 . . ?
C14 C15 C16 118.8(5) . . ?
C16 C15 H15 120.6 . . ?
C15 C16 C19 128.3(7) . . ?
C15 C16 C19A 118.9(7) . . ?
C17 C16 C15 118.0(5) . . ?
C17 C16 C19 113.5(6) . . ?
C17 C16 C19A 122.8(6) . . ?
C16 C17 H17 120.2 . . ?
C16 C17 C18 119.7(4) . . ?
C18 C17 H17 120.2 . . ?
N13 C18 C17 122.6(5) . . ?
N13 C18 H18 118.7 . . ?
C17 C18 H18 118.7 . . ?
O19 C19 C16 123.9(10) . . ?
O19 C19 N20 123.0(11) . . ?
N20 C19 C16 112.2(9) . . ?
C19 N20 H20 120.1 . . ?
C19 N20 N21 119.9(11) . . ?
N21 N20 H20 120.1 . . ?
N20 N21 H21A 100(3) . . ?
N20 N21 H21B 104(3) . . ?
H21A N21 H21B 106(4) . . ?
O19A C19A C16 114.8(11) . . ?
N20A C19A C16 120.3(10) . . ?
N20A C19A O19A 124.0(12) . . ?
C19A N20A H20A 118.8 . . ?
C19A N20A N21A 122.5(12) . . ?
N21A N20A H20A 118.8 . . ?
N20A N21A H21C 106(8) . . ?
N20A N21A H21D 101(8) . . ?
H21C N21A H21D 105(4) . . ?
F11 P10 F14 79.8(6) . . ?
F11 P10 F15 78.6(7) . . ?
F11 P10 F13A 91.7(6) . . ?
F11 P10 F16A 86.9(5) . . ?
F12 P10 F11 174.9(4) . . ?
F12 P10 F14 99.3(7) . . ?
F12 P10 F15 96.4(8) . . ?
F12 P10 F13A 87.0(6) . . ?
F12 P10 F16A 97.8(6) . . ?
F13 P10 F11 92.8(9) . . ?
F13 P10 F12 87.9(10) . . ?
F13 P10 F14 172.4(10) . . ?
F13 P10 F15 91.5(9) . . ?
F13 P10 F16 97.4(12) . . ?
F15 P10 F14 85.2(8) . . ?
F16 P10 F11 101.6(10) . . ?
F16 P10 F12 83.2(10) . . ?
F16 P10 F14 86.1(11) . . ?
F16 P10 F15 171.0(12) . . ?
F13A P10 F16A 84.7(7) . . ?
F14A P10 F11 93.2(6) . . ?
F14A P10 F12 88.6(6) . . ?
F14A P10 F13A 171.9(10) . . ?
F14A P10 F16A 89.1(7) . . ?
F15A P10 F11 95.8(5) . . ?
F15A P10 F12 79.4(6) . . ?
F15A P10 F13A 93.7(7) . . ?
F15A P10 F14A 92.2(7) . . ?
F15A P10 F16A 176.9(6) . . ?
C25 O20 C21 108.8(14) . . ?
O20 C21 H21E 108.7 . . ?
O20 C21 H21F 108.7 . . ?
O20 C21 C22 114.4(13) . . ?
H21E C21 H21F 107.6 . . ?
C22 C21 H21E 108.7 . . ?
C22 C21 H21F 108.7 . . ?
C21 C22 H22A 108.9 . . ?
C21 C22 H22B 108.9 . . ?
C21 C22 O23 113.5(14) . . ?
H22A C22 H22B 107.7 . . ?
O23 C22 H22A 108.9 . . ?
O23 C22 H22B 108.9 . . ?
C22 O23 C24 108.2(14) . . ?
O23 C24 H24A 110.6 . . ?
O23 C24 H24B 110.6 . . ?
H24A C24 H24B 108.7 . . ?
C25 C24 O23 105.9(16) . . ?
C25 C24 H24A 110.6 . . ?
C25 C24 H24B 110.6 . . ?
O20 C25 C24 114.0(17) . . ?
O20 C25 H25A 108.8 . . ?
O20 C25 H25B 108.8 . . ?
C24 C25 H25A 108.8 . . ?
C24 C25 H25B 108.8 . . ?
H25A C25 H25B 107.7 . . ?
H25C C25A H25D 107.2 . . ?
C24A C25A H25C 107.9 . . ?
C24A C25A H25D 107.9 . . ?
C24A C25A O20A 118(3) . . ?
O20A C25A H25C 107.9 . . ?
O20A C25A H25D 107.9 . . ?
C25A C24A H24C 108.1 . . ?
C25A C24A H24D 108.1 . . ?
C25A C24A O23A 117(3) . . ?
H24C C24A H24D 107.3 . . ?
O23A C24A H24C 108.1 . . ?
O23A C24A H24D 108.1 . . ?
C22A O23A C24A 109(3) . . ?
O23A C22A H22C 111.2 . . ?
O23A C22A H22D 111.2 . . ?
H22C C22A H22D 109.1 . . ?
C21A C22A O23A 103(4) . . ?
C21A C22A H22C 111.2 . . ?
C21A C22A H22D 111.2 . . ?
C22A C21A H21G 110.0 . . ?
C22A C21A H21H 110.0 . . ?
H21G C21A H21H 108.4 . . ?
O20A C21A C22A 109(3) . . ?
O20A C21A H21G 110.0 . . ?
O20A C21A H21H 110.0 . . ?
C21A O20A C25A 110(3) . . ?
C25B O20B C21B 109.5(17) . . ?
O20B C21B H21I 108.1 . . ?
O20B C21B H21J 108.1 . . ?
O20B C21B C22B 117(2) . . ?
H21I C21B H21J 107.3 . . ?
C22B C21B H21I 108.1 . . ?
C22B C21B H21J 108.1 . . ?
C21B C22B H22E 107.5 . . ?
C21B C22B H22F 107.5 . . ?
C21B C22B O23B 119(2) . . ?
H22E C22B H22F 107.0 . . ?
O23B C22B H22E 107.5 . . ?
O23B C22B H22F 107.5 . . ?
C24B O23B C22B 108.1(19) . . ?
O23B C24B H24E 109.6 . . ?
O23B C24B H24F 109.6 . . ?
H24E C24B H24F 108.1 . . ?
C25B C24B O23B 110(2) . . ?
C25B C24B H24E 109.6 . . ?
C25B C24B H24F 109.6 . . ?
O20B C25B H25E 105.1 . . ?
O20B C25B H25F 105.1 . . ?
C24B C25B O20B 129(2) . . ?
C24B C25B H25E 105.1 . . ?
C24B C25B H25F 105.1 . . ?
H25E C25B H25F 105.9 . . ?

loop_
_geom_hbond_atom_site_label_D
_geom_hbond_atom_site_label_H
_geom_hbond_atom_site_label_A
_geom_hbond_distance_DH
_geom_hbond_distance_HA
_geom_hbond_distance_DA
_geom_hbond_angle_DHA
_geom_hbond_site_symmetry_A
N20 H20 N21 0.86 2.24 2.971(17) 143.0 7_566
N21 H21A F13 1.000(8) 2.80(9) 3.21(2) 105(5) 8_465
N20A H20A N21A 0.86 2.62 3.143(16) 120.6 7_566
N21A H21C F16A 1.001(8) 2.39(13) 3.009(14) 120(11) 8_465

loop_
_geom_torsion_atom_site_label_1
_geom_torsion_atom_site_label_2
_geom_torsion_atom_site_label_3
_geom_torsion_atom_site_label_4
_geom_torsion
_geom_torsion_site_symmetry_1
_geom_torsion_site_symmetry_2
_geom_torsion_site_symmetry_3
_geom_torsion_site_symmetry_4
_geom_torsion_publ_flag
Ru1 N1 C2 C3 177.3(4) . . . . ?
Ru1 N1 C6 C5 -176.0(5) . . . . ?
Ru1 N1 C6 C7 1.9(6) . . . . ?
Ru1 N13 C14 C15 -172.6(4) . . . . ?
Ru1 N13 C18 C17 172.7(4) . . . . ?
N1 C2 C3 C4 -1.7(10) . . . . ?
N1 C6 C7 C8 175.8(7) . . . . ?
N1 C6 C7 N12 -1.9(8) . . . . ?
C2 N1 C6 C5 1.2(8) . . . . ?
C2 N1 C6 C7 179.1(5) . . . . ?
C2 C3 C4 C5 1.5(12) . . . . ?
C3 C4 C5 C6 0.0(12) . . . . ?
C4 C5 C6 N1 -1.3(10) . . . . ?
C4 C5 C6 C7 -179.1(7) . . . . ?
C5 C6 C7 C8 -6.3(11) . . . . ?
C5 C6 C7 N12 176.0(6) . . . . ?
C6 N1 C2 C3 0.4(8) . . . . ?
C6 C7 C8 C9 179.6(9) . . . . ?
C6 C7 N12 Ru1 0.9(7) . . . . ?
C6 C7 N12 C11 179.4(6) . . . . ?
C7 C8 C9 C10 2.7(17) . . . . ?
C8 C7 N12 Ru1 -176.8(6) . . . . ?
C8 C7 N12 C11 1.7(10) . . . . ?
C8 C9 C10 C11 -1.4(18) . . . . ?
C9 C10 C11 N12 0.3(16) . . . . ?
C10 C11 N12 Ru1 178.0(7) . . . . ?
C10 C11 N12 C7 -0.4(12) . . . . ?
N12 C7 C8 C9 -2.8(14) . . . . ?
N13 C14 C15 C16 0.0(8) . . . . ?
C14 N13 C18 C17 -1.7(7) . . . . ?
C14 C15 C16 C17 -2.0(8) . . . . ?
C14 C15 C16 C19 -176.8(8) . . . . ?
C14 C15 C16 C19A 171.7(7) . . . . ?
C15 C16 C17 C18 2.2(8) . . . . ?
C15 C16 C19 O19 -154.0(10) . . . . ?
C15 C16 C19 N20 15.3(15) . . . . ?
C15 C16 C19A O19A 168.2(9) . . . . ?
C15 C16 C19A N20A -1.2(15) . . . . ?
C16 C17 C18 N13 -0.3(8) . . . . ?
C16 C19 N20 N21 -172.4(11) . . . . ?
C16 C19A N20A N21A 172.2(10) . . . . ?
C17 C16 C19 O19 31.0(15) . . . . ?
C17 C16 C19 N20 -159.6(9) . . . . ?
C17 C16 C19A O19A -18.4(14) . . . . ?
C17 C16 C19A N20A 172.2(10) . . . . ?
C18 N13 C14 C15 1.9(7) . . . . ?
O19 C19 N20 N21 -3(2) . . . . ?
C19 C16 C17 C18 177.7(7) . . . . ?
O19A C19A N20A N21A 4(2) . . . . ?
C19A C16 C17 C18 -171.3(7) . . . . ?
O20 C21 C22 O23 -51(2) . . . . ?
C21 O20 C25 C24 -61(2) . . . . ?
C21 C22 O23 C24 53.0(19) . . . . ?
C22 O23 C24 C25 -57(2) . . . . ?
O23 C24 C25 O20 64(2) . . . . ?
C25 O20 C21 C22 52(2) . . . . ?
C25A C24A O23A C22A 39(5) . . . . ?
C24A C25A O20A C21A 32(4) . . . . ?
C24A O23A C22A C21A -64(4) . . . . ?
O23A C22A C21A O20A 79(4) . . . . ?
C22A C21A O20A C25A -61(4) . . . . ?
O20A C25A C24A O23A -23(6) . . . . ?
O20B C21B C22B O23B 44(4) . . . . ?
C21B O20B C25B C24B 28(4) . . . . ?
C21B C22B O23B C24B -53(3) . . . . ?
C22B O23B C24B C25B 46(3) . . . . ?
O23B C24B C25B O20B -40(4) . . . . ?
C25B O20B C21B C22B -26(3) . . . . ?

_shelx_SHELXL_version_number     2014/7
_iucr_refine_instructions_details 
;

    ns1.res created by SHELXL-2014/7

TITL ns1 in C1 #1 New: C2/c
REM DFIX -1.8 0.0008 N20A H21d
CELL 1.54184 21.9093 15.8193 19.1282 90 130.884 90
ZERR 4 0.0007 0.0003 0.0012 0 0.002 0
LATT 7
SYMM -X,+Y,0.5-Z
SFAC C H F N O P Ru
UNIT 168 200 48 40 28 8 4
EQIV $1 0.5-X,1.5-Y,1-Z
EQIV $2 -0.5+X,1.5-Y,-0.5+Z
DFIX 1.35 O20B C21B C21B C22B C22B O23B O23B C24B C24B C25B C25B O20B
DFIX 1.35 O20 C21 C21 C22 C22 O23 O23 C24 C24 C25 C25 O20
DFIX 1.6 P10 F13A P10 F14A P10 F15A P10 F16A
DFIX 1.35 C25A C24A C24A O23A O23A C22A C22A C21A C21A O20A O20A C25A
DFIX -2.1 O23A C21A
DFIX 1 0.008 N21A H21d N21A H21c N21 H21a N21 H21b
DANG 1.6 H21c H21d H21a H21b
DANG 1.9 N20 H21b N20 H21a
DANG 2.26 F11 F13A F11 F14A F11 F15A F11 F16A
DANG 2.26 F12 F13A F12 F14A F12 F15A F12 F16A
DELU 0.0008 0.0008 F11 F12 F13 F14 F15 F16 F13A F14A F15A F16A
SIMU 0.02 0.016 1.7 C25A C24A O23A C22A C21A O20A
SIMU 0.002 0.016 1.7 O20B C21B C22B O23B C24B C25B
SIMU 0.008 0.016 1.7 F11 F12 F13 F14 F15 F16 F13A F14A F15A F16A
 
L.S. 12
PLAN  20
TEMP 20(2)
HTAB N20 N21_$1
HTAB N20A N21A_$1
HTAB N21 F13_$2
HTAB N21A F16A_$2
HTAB
BOND $H
HTAB
fmap 2
acta
MORE -1
CONF
REM <olex2.extras>
REM <HklSrc "%./ns1.hkl">
REM </olex2.extras>
 
WGHT    0.172500   10.825801
FVAR       1.55442   0.35265
RU1   7    0.500000    0.338859    0.750000    10.50000    0.04479    0.03655 =
         0.03765    0.00000    0.02471    0.00000
N1    4    0.408857    0.331483    0.754819    11.00000    0.04494    0.04315 =
         0.04227    0.00392    0.02715    0.00067
C2    1    0.401377    0.380282    0.807592    11.00000    0.05571    0.05837 =
         0.04647    0.00144    0.03322    0.00070
AFIX  43
H2    2    0.441460    0.419623    0.847667    11.00000   -1.20000
AFIX   0
C3    1    0.336352    0.373294    0.803575    11.00000    0.06962    0.07607 =
         0.06697    0.00045    0.04989    0.00037
AFIX  43
H3    2    0.333818    0.406489    0.841742    11.00000   -1.20000
AFIX   0
C4    1    0.275260    0.317105    0.742977    11.00000    0.06421    0.09985 =
         0.08874   -0.00405    0.05403   -0.00881
AFIX  43
H4    2    0.230421    0.312562    0.738379    11.00000   -1.20000
AFIX   0
C5    1    0.282517    0.267237    0.688732    11.00000    0.06212    0.07900 =
         0.07365   -0.01012    0.04257   -0.01873
AFIX  43
H5    2    0.242075    0.228754    0.647257    11.00000   -1.20000
AFIX   0
C6    1    0.349560    0.274578    0.696147    11.00000    0.05396    0.05377 =
         0.05626    0.00625    0.03338   -0.00377
C7    1    0.361801    0.226387    0.641875    11.00000    0.06243    0.04988 =
         0.06501   -0.00730    0.03792   -0.01021
C8    1    0.310787    0.161591    0.582398    11.00000    0.08178    0.08125 =
         0.10820   -0.04143    0.06176   -0.03808
AFIX  43
H8    2    0.266294    0.146914    0.576098    11.00000   -1.20000
AFIX   0
C9    1    0.326853    0.118488    0.531944    11.00000    0.10718    0.08176 =
         0.13663   -0.06575    0.07991   -0.05008
AFIX  43
H9    2    0.292191    0.076524    0.489883    11.00000   -1.20000
AFIX   0
C10   1    0.395032    0.139723    0.546123    11.00000    0.09877    0.08478 =
         0.11323   -0.05609    0.06964   -0.02983
AFIX  43
H10   2    0.407609    0.111136    0.514487    11.00000   -1.20000
AFIX   0
C11   1    0.444476    0.202934    0.606785    11.00000    0.07514    0.06624 =
         0.07601   -0.02454    0.05217   -0.01294
AFIX  43
H11   2    0.490283    0.216830    0.615470    11.00000   -1.20000
AFIX   0
N12   4    0.428485    0.245663    0.654367    11.00000    0.05520    0.03778 =
         0.05162   -0.00765    0.03164   -0.00763
N13   4    0.429097    0.431698    0.647973    11.00000    0.04517    0.03637 =
         0.03909    0.00083    0.02533   -0.00009
C14   1    0.403863    0.499802    0.664762    11.00000    0.04579    0.04418 =
         0.03553   -0.00037    0.02245   -0.00005
AFIX  43
H14   2    0.423656    0.508141    0.724573    11.00000   -1.20000
AFIX   0
C15   1    0.350061    0.558040    0.597787    11.00000    0.05305    0.04307 =
         0.03901    0.00244    0.02522    0.00203
AFIX  43
H15   2    0.334102    0.604403    0.612330    11.00000   -1.20000
AFIX   0
C16   1    0.320153    0.546200    0.508256    11.00000    0.05361    0.04768 =
         0.04010    0.00117    0.02738   -0.00728
C17   1    0.347954    0.477658    0.491335    11.00000    0.05377    0.05252 =
         0.03625   -0.00286    0.02724   -0.00621
AFIX  43
H17   2    0.330522    0.469036    0.432603    11.00000   -1.20000
AFIX   0
C18   1    0.401792    0.421990    0.562131    11.00000    0.04981    0.04943 =
         0.04271   -0.00444    0.02869   -0.00585
AFIX  43
H18   2    0.419758    0.375977    0.549644    11.00000   -1.20000
AFIX   0
PART 1
O19   5    0.222094    0.575611    0.349082    10.50000    0.04290
C19   1    0.266905    0.600507    0.429061    10.50000    0.04134
N20   4    0.261710    0.680140    0.453585    10.50000    0.06631
AFIX  43
H20   2    0.292967    0.694391    0.510927    10.50000   -1.20000
AFIX   0
N21   4    0.204844    0.738635    0.384322    10.50000    0.07352
H21A  2    0.227160    0.748059    0.353096    10.50000   -1.20000
H21B  2    0.154949    0.703904    0.340665    10.50000   -1.20000
PART 0
PART 2
O19A  5    0.235541    0.600639    0.352520    10.50000    0.06147
C19A  1    0.249787    0.605420    0.428702    10.50000    0.04542
N20A  4    0.221022    0.660609    0.446074    10.50000    0.06352
AFIX  43
H20A  2    0.235671    0.661716    0.500180    10.50000   -1.20000
AFIX   0
N21A  4    0.165091    0.721687    0.380230    10.50000    0.06013
H21C  2    0.169765    0.721986    0.331581    10.50000   -1.20000
H21D  2    0.112863    0.692422    0.351370    10.50000   -1.20000
 
PART 0
P10   6    0.560178    0.662395    0.615876    11.00000    0.06129    0.05695 =
         0.05204    0.00232    0.03363   -0.00690
F11   3    0.639740    0.641129    0.632654    11.00000    0.08937    0.11766 =
         0.09365   -0.02735    0.05983   -0.00562
F12   3    0.477827    0.686282    0.590450    11.00000    0.09677    0.15780 =
         0.18517    0.01945    0.08970    0.01139
PART 1
F13   3    0.592159    0.743200    0.664216    21.00000    0.10702    0.09970 =
         0.08682   -0.03675    0.07279   -0.02169
F14   3    0.533368    0.569278    0.559820    21.00000    0.12089    0.05890 =
         0.10042   -0.00868    0.07340   -0.02089
F15   3    0.538245    0.702949    0.521948    21.00000    0.12671    0.07042 =
         0.07150    0.01444    0.06858    0.02096
F16   3    0.573349    0.614618    0.690172    21.00000    0.18211    0.10726 =
         0.09678    0.03521    0.09373   -0.00812
PART 0
PART 2
F13A  3    0.579165    0.761371    0.627832   -21.00000    0.10626    0.05527 =
         0.17210   -0.01739    0.05602   -0.00812
F14A  3    0.540714    0.568715    0.614721   -21.00000    0.14883    0.07289 =
         0.12902    0.02663    0.05743   -0.02716
F15A  3    0.503823    0.665765    0.509860   -21.00000    0.10049    0.10986 =
         0.05652    0.00580    0.03162    0.01998
F16A  3    0.615659    0.662539    0.725901   -21.00000    0.14001    0.15601 =
         0.05686   -0.00339    0.05344    0.01128
 
PART 0
PART 1
O20   5    0.822635    0.580415    0.939065    10.50000    0.07861
C21   1    0.788893    0.552237    0.853673    10.50000    0.08943
AFIX  23
H21E  2    0.752702    0.595422    0.808825    10.50000   -1.20000
H21F  2    0.756710    0.502569    0.839919    10.50000   -1.20000
AFIX   0
C22   1    0.843483    0.532053    0.843122    10.50000    0.07014
AFIX  23
H22A  2    0.814322    0.519860    0.778456    10.50000   -1.20000
H22B  2    0.872137    0.481150    0.878157    10.50000   -1.20000
AFIX   0
O23   5    0.900935    0.597448    0.872719    10.50000    0.11479
C24   1    0.937891    0.620455    0.965398    10.50000    0.08854
AFIX  23
H24A  2    0.967512    0.573029    1.006975    10.50000   -1.20000
H24B  2    0.974913    0.667286    0.986539    10.50000   -1.20000
AFIX   0
C25   1    0.874036    0.644031    0.962384    10.50000    0.10531
AFIX  23
H25A  2    0.896665    0.665558    1.022599    10.50000   -1.20000
H25B  2    0.843900    0.689583    0.918080    10.50000   -1.20000
AFIX   0
PART 0
PART 2
C25A  1    0.904438    0.652808    0.926287    10.25000    0.05685
AFIX  23
H25C  2    0.958166    0.676624    0.970912    10.25000   -1.20000
H25D  2    0.866572    0.695734    0.913264    10.25000   -1.20000
AFIX   0
C24A  1    0.899045    0.586999    0.966688    10.25000    0.11335
AFIX  23
H24C  2    0.876918    0.607601    0.993850    10.25000   -1.20000
H24D  2    0.953285    0.566984    1.016916    10.25000   -1.20000
AFIX   0
O23A  5    0.853451    0.519145    0.911270    10.25000    0.10835
C22A  1    0.865708    0.505856    0.851403    10.25000    0.09091
AFIX  23
H22C  2    0.922697    0.499186    0.883847    10.25000   -1.20000
H22D  2    0.836856    0.456148    0.813731    10.25000   -1.20000
AFIX   0
C21A  1    0.836162    0.576219    0.799872    10.25000    0.11996
AFIX  23
H21G  2    0.825067    0.566336    0.742438    10.25000   -1.20000
H21H  2    0.786126    0.592284    0.785112    10.25000   -1.20000
AFIX   0
O20A  5    0.890632    0.637861    0.847618    10.25000    0.07433
 
PART 0
PART -1
O20B  5    0.483240    0.880333    0.734379    10.50000    0.13138
C21B  1    0.513957    0.921438    0.700358    10.50000    0.13110
AFIX  23
H21I  2    0.501390    0.888230    0.649719    10.50000   -1.20000
H21J  2    0.572275    0.922838    0.748537    10.50000   -1.20000
AFIX   0
C22B  1    0.487506    1.002313    0.669399    10.50000    0.13038
AFIX  23
H22E  2    0.434493    0.998790    0.608311    10.50000   -1.20000
H22F  2    0.523195    1.028026    0.662034    10.50000   -1.20000
AFIX   0
O23B  5    0.481813    1.057318    0.721571    10.50000    0.12959
C24B  1    0.436206    1.018268    0.739035    10.50000    0.12917
AFIX  23
H24E  2    0.441903    1.049059    0.786881    10.50000   -1.20000
H24F  2    0.379659    1.019017    0.683474    10.50000   -1.20000
AFIX   0
C25B  1    0.460629    0.937840    0.766378    10.50000    0.13058
AFIX  23
H25E  2    0.417377    0.910812    0.759819    10.50000   -1.20000
H25F  2    0.505905    0.941300    0.832355    10.50000   -1.20000
AFIX   0
HKLF 4 1 1 0 0 0 -1 0 -1 0 -1
 
REM  ns1 in C1 #1 New: C2/c
REM R1 =  0.0787 for    4245 Fo > 4sig(Fo)  and  0.0854 for all    4794 data
REM    384 parameters refined using     92 restraints
 
END  
     
WGHT      0.1723     10.9145 

REM Instructions for potential hydrogen bonds
EQIV $3 -x+1, y, -z+3/2
HTAB C2 F14A_$3
EQIV $4 x, -y+1, z+1/2
HTAB C3 O19_$4
HTAB C3 O19A_$4
EQIV $5 x-1/2, y-1/2, z
HTAB C5 F11_$5
EQIV $6 x-1/2, -y+1/2, z-1/2
HTAB C10 O23A_$6
HTAB C11 N1_$3
EQIV $7 -x+1, -y+1, -z+1
HTAB C11 F15_$7
EQIV $8 -x+3/2, y-1/2, -z+3/2
HTAB C11 O20A_$8
HTAB C14 F16_$3
HTAB C15 N21_$1
HTAB C17 F11_$7
HTAB C18 F15_$7
HTAB N20 N20_$1
HTAB N20 N21_$1
HTAB N20A N21A_$1
HTAB N21A F16A_$2
HTAB C22 O19_$7
EQIV $9 x+1/2, -y+3/2, z+1/2
HTAB C24 F15_$9
HTAB C25A F13A_$9
HTAB C25A F15A_$9
HTAB C22A O19A_$7

REM Highest difference peak  1.315,  deepest hole -0.695,  1-sigma level  0.153
Q1    1   0.5000  0.7652  0.7500  10.50000  0.05    1.23
Q2    1   0.4698  0.3624  0.7366  11.00000  0.05    1.22
Q3    1   0.4460  0.8327  0.6881  11.00000  0.05    0.98
Q4    1   0.5963  0.6890  0.5820  11.00000  0.05    0.94
Q5    1   0.8282  0.6320  0.9286  11.00000  0.05    0.93
Q6    1   0.7944  0.6436  0.8698  11.00000  0.05    0.91
Q7    1   0.9192  0.5228  0.9316  11.00000  0.05    0.87
Q8    1   0.4298  0.8679  0.6585  11.00000  0.05    0.84
Q9    1   0.2892  0.6865  0.4505  11.00000  0.05    0.83
Q10   1   0.8589  0.6625  0.8929  11.00000  0.05    0.81
Q11   1   0.5123  0.6288  0.6388  11.00000  0.05    0.78
Q12   1   0.4532  0.3143  0.7275  11.00000  0.05    0.75
Q13   1   0.4824  0.6721  0.5395  11.00000  0.05    0.73
Q14   1   0.1939  0.6448  0.4391  11.00000  0.05    0.70
Q15   1   0.5776  0.6215  0.6026  11.00000  0.05    0.69
Q16   1   0.4453  0.9379  0.6891  11.00000  0.05    0.68
Q17   1   0.8670  0.6102  0.8396  11.00000  0.05    0.66
Q18   1   0.5000  0.9814  0.7500  10.50000  0.05    0.66
Q19   1   0.1438  0.7131  0.3888  11.00000  0.05    0.65
Q20   1   0.8690  0.5682  0.7978  11.00000  0.05    0.61

  REM The information below was added by Olex2.
  REM
  REM R1 = 0.0787 for 4245 Fo > 4sig(Fo) and 0.0854 for all 15272 data
  REM n/a parameters refined using n/a restraints
  REM Highest difference peak 1.32, deepest hole -0.69
  REM Mean Shift 0, Max Shift 0.000.
  
  REM +++ Tabular Listing of Refinement Information +++
  REM R1_all = 0.0854
  REM R1_gt = 0.0787
  REM wR_ref = 0.2336
  REM GOOF = 1.058
  REM Shift_max = 0.000
  REM Shift_mean = 0
  REM Reflections_all = 15272
  REM Reflections_gt = 4245
  REM Parameters = n/a
  REM Hole = -0.69
  REM Peak = 1.32
  REM Flack = n/a
  
  
;
_olex2_submission_special_instructions 'No special instructions were received'
